# Supplementary material for: Clinical significance of PD-L1 and PD-L2 copy number gains in non-small-cell lung cancer
Source: Oncotarget. 2016 Apr 1;7(22):32113–28. doi: 10.18632/oncotarget.8528 (PMC5078001; doi:10.18632/oncotarget.8528)
Supplement: Supplementary file 2 [file oncotarget-07-32113-s002.xlsx]

## Sheet: Sheet1
	PD-L2 expression		PD-L2 copy number status
	Positive	Negative		Amplification	Polysomy	Disomy
	(N = 85)	(N = 565)		(N = 11)	(N = 77)	(N = 547)
Characteristic	N (%)	N (%)	P value	N (%)	N (%)	N (%)	P value
Age (years)
Median (range)	67 (44–82)	68 (23–88)	0.57	67 (50–84)	68 (33–85)	68 (23–88)	0.97
Sex
Male	61 (71.8)	383 (67.8)	0.53	9 (81.8)	64 (83.1)	355 (64.9)	0.0022
Female	24 (28.2)	182 (32.2)		2 (18.2)	13 (16.9)	192 (35.1)
Smoking status
Never	24 (28.2)	170 (30.1)	0.9	2 (18.2)	9 (11.7)	183 (33.5)	< 0.001
Ever	57 (67.1)	386 (68.3)		8 (72.7)	67 (87.0)	353 (64.5)
Unknown	4 (4.7)	9 (1.6)		1 (9.1)	1 (1.3)	11 (2.0)
Histology
Adenocarcinoma	44 (51.8)	383 (67.8)	0.0093	4 (36.3)	38 (49.3)	382 (69.9)	< 0.001
Squamous cell carcinoma	35 (41.2)	143 (25.3)		5 (45.5)	29 (37.7)	137 (25.0)
Others	6 (7.0)	39 (6.9)		2 (18.2)	10 (13.0)	28 (5.1)
p-T
1	33 (38.8)	232 (41.1)	0.74	2 (18.2)	24 (31.1)	242 (44.2)	0.002
2	41 (48.2)	242 (42.8)		6 (54.5)	34 (44.2)	232 (42.4)
3	6 (7.1)	58 (10.3)		0	15 (19.5)	43 (7.9)
4	5 (5.9)	33 (5.8)		3 (27.3)	4 (5.2)	30 (5.5)
p-N
0	54 (63.5)	423 (74.9)	0.093	4 (36.4)	49 (63.6)	414 (75.7)	0.004
1	16 (18.8)	61 (10.8)		4 (36.4)	12 (15.6)	60 (11.0)
2	14 (16.5)	75 (13.3)		2 (18.1)	15 (19.5)	69 (12.6)
3	1 (1.2)	6 (1.0)		1 (9.1)	1 (1.3)	4 (0.7)
Pathological stage
I	45 (52.9)	367 (65.0)	0.056	3 (27.2)	41 (53.2)	362 (66.2)	0.0099
II	22 (25.9)	91 (16.1)		4 (36.4)	15 (19.5)	89 (16.3)
III	18 (21.2)	107 (18.9)		4 (36.4)	21 (27.3)	96 (17.5)
Adjuvant chemotherapy
Yes	43 (50.6)	223 (39.5)	0.059	6 (54.5)	36 (46.8)	215 (39.3)	0.27
No	42 (49.4)	342 (60.5)		5 (45.5)	41 (53.2)	332 (60.7)
Intensity of immune infiltrates
High	21 (24.7)	52 (9.2)	< 0.001	1 (9.1)	9 (11.7)	61 (11.2)	0.94
Low	64 (75.3)	513 (90.8)		10 (90.9)	68 (88.3)	486 (88.8)
EGFR intensity
High	56 (65.9)	281 (49.7)	0.0071	8 (72.7)	45 (58.4)	273 (49.9)	0.14
Low	29 (34.1)	284 (50.3)		3 (27.3)	32 (41.6)	274 (50.1)
p-EGFR intensity
High	37 (43.5)	105 (18.6)	< 0.0001	2 (18.2)	25 (32.5)	112 (20.5)	0.058
Low	48 (56.5)	460 (81.4)		9 (81.8)	52 (67.5)	435 (79.5)
p-Akt intensity
High	2 (2.4)	25 (4.4)	0.56	0	3 (3.9)	24 (4.4)	1
Low	83 (97.6)	540 (95.6)		11 (100)	74 (96.1)	523 (95.6)
Mutant EGFR expression
Positive	20 (23.5)	112 (19.8)	0.47	0	10 (13.0)	120 (21.9)	0.04
Negative	65 (76.5)	453 (80.2)		11 (100)	67 (87.0)	427 (78.1)
ALK expression
Positive	2 (2.4)	8 (1.4)	0.63	0	1 (1.3)	9 (1.6)	1
Negative	83 (97.6)	557 (98.6)		11 (100)	76 (98.7)	538 (98.4)
Abbreviations: EGFR, epidermal growth factor receptor; p-EGFR, phospho-EGFR; p-Akt, phospho-Akt; ALK, anacplastic lymphoma kinase. P values were obtained using the Mann–Whitney U test, the Kruskal–Wallis test, and the Fisher’s exact test. Of the entire cohort, immunohistochemistry staining was not performed in four patients because of loss of cores and fluorescence in situ hybridization analyses …
