# Supplementary material for: Clinical significance of PD-L1 and PD-L2 copy number gains in non-small-cell lung cancer
Source: Oncotarget. 2016 Apr 1;7(22):32113–28. doi: 10.18632/oncotarget.8528 (PMC5078001; doi:10.18632/oncotarget.8528)
Supplement: Supplementary file 3 [file oncotarget-07-32113-s003.xlsx]

## Sheet: Sheet1
		PD-L1 expression	PD-L1 copy number status
	Total	Positive	Negative		Amplification	Polysomy	Disomy
	(N = 267)	(N = 74)	(N = 193)		(N = 7)	(N = 38)	(N = 218)
Characteristic	N (%)	N (%)	N (%)	P value	N (%)	N (%)	N (%)	P value
Age (years)
Median (range)	69 (23–88)	70 (33–85)	69 (23–88)	0.18	69 (60–77)	69 (33–85)	69 (23–88)	0.93
Sex
Male	178 (66.7)	58 (78.4)	120 (62.2)	0.014	6 (85.7)	32 (84.2)	139 (63.8)	0.021
Female	89 (33.3)	16 (21.6)	73 (37.8)		1 (14.3)	6 (15.8)	79 (36.2)
Smoking status
Never	83 (31.1)	13 (17.6)	70 (36.3)	0.0031	0	7 (18.4)	74 (33.9)	0.029
Ever	184 (68.9)	61 (82.4)	123 (63.7)		7 (100)	31 (81.6)	144 (66.1)
Histology
Adenocarcinoma	185 (69.3)	37 (50.0)	148 (76.7)	< 0.0001	1 (14.3)	19 (50.0)	162 (74.3)	< 0.001
Squamous cell carcinoma	60 (22.5)	29 (39.2)	31 (16.1)		4 (57.1)	13 (34.2)	43 (19.7)
Others	22 (8.2)	8 (10.8)	14 (7.2)		2 (28.6)	6 (15.8)	13 (6.0)
p-T
1	90 (33.7)	20 (27.0)	70 (36.3)	0.52	0	9 (23.7)	81 (37.1)	0.0051
2	137 (51.3)	42 (56.8)	95 (49.2)		4 (57.1)	24 (63.1)	107 (49.1)
3	28 (10.5)	8 (10.8)	20 (10.4)		0	3 (7.9)	23 (10.6)
4	12 (4.5)	4 (5.4)	8 (4.1)		3 (42.9)	2 (5.3)	7 (3.2)
p-N
0	189 (70.8)	46 (62.1)	143 (74.1)	0.14	2 (28.6)	25 (65.8)	159 (72.9)	0.048
1	42 (15.7)	17 (23.0)	25 (13.0)		4 (57.1)	5 (13.1)	33 (15.1)
2	35 (13.1)	11 (14.9)	24 (12.4)		1 (14.3)	8 (21.1)	25 (11.5)
3	1 (0.4)	0	1 (0.5)		0	0	1 (0.5)
Pathological stage
I	152 (56.9)	37 (50.0)	115 (59.6)	0.36	1 (14.2)	23 (60.5)	126 (57.8)	0.044
II	68 (25.5)	22 (29.7)	46 (23.8)		3 (42.9)	6 (15.8)	58 (26.6)
III	47 (17.6)	15 (20.3)	32 (16.6)		3 (42.9)	9 (23.7)	34 (15.6)
Adjuvant chemotherapy
Yes	160 (59.9)	42 (56.8)	118 (61.1)	0.58	5 (71.4)	20 (52.6)	132 (60.6)	0.55
No	107 (40.1)	32 (43.2)	75 (38.9)		2 (28.6)	18 (47.4)	86 (39.4)
Intensity of immune infiltrates
High	22 (8.2)	12 (16.2)	10 (5.2)	0.0057	1 (14.3)	3 (7.9)	18 (8.3)	0.65
Low	245 (91.8)	62 (83.8)	183 (94.8)		6 (85.7)	35 (92.1)	200 (91.7)
EGFR intensity
High	126 (47.2)	50 (67.6)	76 (39.4)	< 0.0001	7 (100)	20 (52.6)	98 (45.0)	0.0086
Low	141 (52.8)	24 (32.4)	117 (60.6)		0	18 (47.4)	120 (55.0)
p-EGFR intensity
High	68 (25.5)	27 (36.5)	41 (21.2)	0.012	2 (28.6)	14 (36.8)	52 (23.9)	0.21
Low	199 (74.5)	47 (63.5)	152 (78.8)		5 (71.4)	24 (63.2)	166 (76.1)
p-Akt intensity
High	14 (5.2)	5 (6.8)	9 (4.7)	0.54	1 (14.3)	2 (5.3)	11 (5.0)	0.48
Low	253 (94.8)	69 (93.2)	184 (95.3)		6 (85.7)	36 (94.7)	207 (95.0)
EGFR mutation
Positive	80 (30.0)	13 (17.6)	67 (34.7)	0.007	0	8 (21.1)	72 (33.0)	0.083
Negative	187 (70.0)	61 (82.4)	126 (65.3)		7 (100)	30 (78.9)	146 (67.0)
Mutant EGFR expression
Positive	69 (25.8)	12 (16.2)	57 (29.5)	0.029	0	7 (18.4)	62 (28.4)	0.13
Negative	198 (74.2)	62 (83.8)	136 (70.5)		7 (100)	31 (81.6)	156 (71.6)
ALK expression
Positive	2 (0.7)	0	2 (1.0)	1	0	0	2 (0.9)	1
Negative	265 (99.3)	74 (100)	191 (99.0)		7 (100)	38 (100)	216 (99.1)
Abbreviations: EGFR, epidermal growth factor receptor; p-EGFR, phospho-EGFR; p-Akt, phospho-Akt; ALK, anaplastic lymphoma kinase. P values were obtained using the Mann–Whitney U test, the Kruskal–Wallis test, and the Fisher’s exact test. Fluorescence in situ hybridization analyses were not successful in four patients because of insufficient signaling intensity or loss of cores. Of 80 EGFR-mutant …
